# Supplementary material for: Mass Spectrometry-Based Metabolomics in Formalin-Fixed Paraffin-Embedded Skin Biopsies Identifies Potential Candidate Biomarkers for Leprosy Progression Across the Ridley–Jopling Clinical Spectrum
Source: Microorganisms. 2026 Jul 17;14(7):1567. doi: 10.3390/microorganisms14071567 (PMC13414152; doi:10.3390/microorganisms14071567)
Supplement: Supplementary file 1 [file microorganisms-14-01567-s001.zip]

Archive with 1 entries (1 files):
- microorganisms-4364542-supplementary.pdf
